# Supplementary material for: Microstructural and functional plasticity following repeated brain stimulation during cognitive training in older adults
Source: Nat Commun. 2023 Jun 2;14:3184. doi: 10.1038/s41467-023-38910-x (PMC10238397; doi:10.1038/s41467-023-38910-x)
Supplement: Supplementary file 4 — Source Data [file 41467_2023_38910_MOESM4_ESM.xlsx]

## Sheet: MainAnalyses
id	sex	age	stim	fa_pre10	fa_post10	diff_POSTMINUSPRE_fa10	Pre_lMidFG_tractvol_10	Post_lMidFG_tractvol_10	lMidFG_mul_cmfg_add_rmfg_pre	lMidFG_mul_cmfg_add_rmfg_post	lMidFG_mul_cmfg_add_rmfg_postMINUSpre1000	gm_vol-rMFG_pre	gm_vol-rMFG_post	clusterPre	clusterPost	clusterPOSTminusPRE	nback_perccorr_diff_PostPre	nback_perccorr_mean_Pre	LU_diff_PostPre	LU_overall_acc_pre
1	1	71	1	0.351878	0.348547	-0.003331	2281	2483	0.001073	0.001076	0.003	13768.8	13826.3	-0.167385	0.158282	0.325667	2.22222	90	14	3
2	0	69	0	0.360705	0.336678	-0.024027	4113	5759	0.001122	0.001099	-0.023	14662.2	14988.4	0.153525	0.102854	-0.050671	3.33333	89.4444	4	2
3	0	67	0	NaN	0.355224	NaN	NaN	5318	0.000993	0.001015	0.022	14961	14675.7	0.264945	0.052672	-0.212273	0	96.6667	6	2
4	1	65	1	0.362139	0.38233	0.020191	4028	3360	0.001089	0.001042	-0.047	14533.3	14424.3	0.14528	0.18597	0.04069	-1.11111	96.1111	2	6
5	1	70	0	0.342587	0.350712	0.008125	4152	4157	0.00129	0.001044	-0.246	11806.8	11835	0.170201	0.323152	0.152951	0	96.6667	4	9
6	0	72	0	0.304786	0.324209	0.019423	3361	2929	0.001091	0.00108	-0.011	12393.9	12518.2	0.400315	0.447336	0.047021	1.11111	95.5556	3	2
7	1	66	1	0.327266	0.332212	0.004946	4379	3774	0.001141	0.001101	-0.04	13525.7	13420.4	0.044366	0.187481	0.143115	17.2222	62.2222	-2	5
8	0	66	1	0.340473	0.325786	-0.014687	4544	4551	0.001045	0.000993	-0.052	12425	12573.7	0.075291	0.233268	0.157977	-1.11111	98.3333	3	5
9	0	76	1	0.331003	0.329063	-0.00194	4317	5021	0.001104	0.001143	0.039	12094.1	11699.3	0.206118	0.223404	0.017286	-0.555556	86.6667	2	4
10	0	69	0	0.318526	0.320916	0.00239	3770	3348	0.00107	0.001309	0.239	14884.7	15589.2	0.230295	-0.006075	-0.23637	4.44444	88.3333	1	3
11	0	75	0	0.339814	0.327891	-0.011923	4433	4259	0.001112	0.001192	0.08	13168.5	13175.7	0.013039	-0.154721	-0.16776	-3.33333	90	5	4
12	1	72	1	0.356962	0.35451	-0.002452	3524	2943	0.000988	0.001047	0.059	11873.8	11829.5	-0.177421	0.14051	0.317931	-1.11111	91.1111	5	4
13	0	71	1	0.405764	0.381582	-0.024182	3716	4786	0.001118	0.000957	-0.161	15993.9	15922.9	0.196691	0.360412	0.163721	7.77778	90.5556	6	9
14	1	67	0	0.327398	0.325177	-0.002221	4513	4783	0.001097	0.001197	0.1	13343.2	13443.4	0.268186	0.127911	-0.140275	1.66667	95	4	4
15	1	67	0	0.33785	0.330182	-0.007668	3256	3766	0.001082	0.001039	-0.043	13243.2	12940.6	NaN	NaN	NaN	1.11111	80.5556	1	2
16	1	69	1	0.35027	0.357318	0.007048	3839	4071	0.001061	0.001073	0.012	13226.6	13462.4	0.131061	0.215644	0.084583	6.66667	89.4444	7	0
17	1	71	0	0.288821	0.289449	0.000628	3694	3931	0.001143	0.00116	0.017	17367.9	17224.1	0.072548	0.030619	-0.041929	2.22222	96.6667	9	1
18	0	66	1	0.353668	0.342397	-0.011271	5205	6050	0.001074	0.001229	0.155	16316.8	16327.3	0.151335	0.300034	0.148699	-2.77778	91.6667	2	4
19	1	66	0	0.342676	0.332913	-0.009763	3508	3471	0.001126	0.00114	0.014	13054.1	12954	0.29861	0.049082	-0.249528	-3.33333	87.2222	0	7
20	1	66	1	0.357549	NaN	NaN	4244	NaN	0.001172	NaN	NaN	13593.2	13499.8	0.140049	0.088173	-0.051876	-0.555556	91.6667	1	10
21	1	65	1	0.316442	0.334481	0.018039	4213	3434	0.001043	0.001012	-0.031	14226.5	14154.6	0.303655	0.18482	-0.118835	17.2222	80	4	2
22	1	69	0	0.351662	0.354978	0.003316	3003	2861	0.001031	0.001093	0.062	13343.5	13159.3	0.282342	0.081643	-0.200699	1.66667	91.6667	4	1
23	0	73	1	0.341536	0.370021	0.028485	4261	3510	0.001123	0.001246	0.123	14333.2	14111.9	0.374935	0.28791	-0.087025	18.3333	63.3333	4	3
24	1	77	0	0.31596	0.330734	0.014774	3543	2871	0.001314	0.00111	-0.204	11622.8	11266.1	0.044802	0.111583	0.066781	-6.11111	88.8889	2	9
25	1	68	1	0.340103	0.367063	0.02696	2951	2695	0.001127	0.001257	0.13	13444	14039.9	-0.070727	0.120338	0.191065	3.88889	92.2222	6	4
26	1	71	0	0.337766	0.347069	0.009303	3973	3301	0.001072	0.001159	0.087	14942	14806.7	0.327807	0.105527	-0.22228	3.88889	90.5556	7	3
27	1	79	1	0.314726	0.338452	0.023726	3104	2468	0.001189	0.0011	-0.089	12507.3	12012.9	0.270741	0.320693	0.049952	6.66667	85	6	2
28	0	75	1	0.322311	0.317022	-0.005289	3782	4333	0.001236	0.001451	0.215	12380	12770.6	0.042201	0.253607	0.211406	2.22222	93.3333	2	10
29	1	66	0	0.319898	0.306253	-0.013645	4456	4754	0.001142	0.001098	-0.044	13674.4	13322.9	0.310553	0.389055	0.078502	-6.66667	94.4444	8	4
30	1	72	0	0.325993	0.331373	0.00538	3684	3294	0.001142	0.001212	0.07	12606.3	12588.7	0.146102	-0.006672	-0.152774	0.555556	92.2222	4	1
31	1	75	0	0.376321	0.37935	0.003029	3365	3735	0.00111	0.000967	-0.143	13878.3	13754.9	0.232712	0.260766	0.028054	2.22222	97.2222	10	4
32	0	71	0	0.317699	0.307774	-0.009925	3354	3717	0.000991	0.001029	0.038	14504	14097.4	0.063904	0.100638	0.036734	-4.44444	95.5556	10	4
33	0	66	0	0.349988	0.335679	-0.014309	3109	3540	0.001113	0.00116	0.047	15565.8	15056.4	0.157773	0.133865	-0.023908	2.22222	95.5556	3	4
34	0	65	1	0.39258	0.394414	0.001834	3483	3461	0.001019	0.001	-0.019	14438.4	14414.3	0.006289	0.048844	0.042555	2.77778	96.1111	6	9
35	1	71	1	0.339549	0.355632	0.016083	3860	4574	0.001068	0.00102	-0.048	13784.1	13615.5	0.179081	0.515731	0.33665	2.77778	94.4444	5	6
36	1	67	1	0.335082	0.33586	0.000778	3359	3099	0.001035	0.001006	-0.029	16441.2	16373.6	0.268741	0.291608	0.022867	6.66667	87.2222	4	2
37	0	75	1	0.363146	0.363313	0.000167	4247	4644	0.001006	0.001136	0.13	13816.1	13706.7	0.132362	0.126183	-0.006179	NaN	96.1111	-1	8
38	0	65	0	0.347754	0.351346	0.003592	4586	4347	0.001035	0.001134	0.099	13984.7	13647.9	0.200814	0.131971	-0.068843	6.66667	85.5556	6	5
39	1	69	0	0.302846	0.313342	0.010496	4385	3903	0.001005	0.001093	0.088	12885.8	12779	0.167247	0.080249	-0.086998	-2.22222	85.5556	8	3
40	1	79	0	0.363461	0.353024	-0.010437	3219	3910	0.001029	0.001234	0.205	12047.5	12262.6	0.125494	0.047506	-0.077988	-10.5556	92.7778	5	3
41	0	68	0	0.381801	0.394401	0.0126	4074	3630	0.001063	0.001088	0.025	17732.9	18104.2	0.177379	0.113639	-0.06374	13.8889	71.1111	4	2
42	1	71	0	0.337191	0.327415	-0.009776	2925	3938	0.001258	0.001253	-0.005	13825.1	13701.2	0.021694	0.097272	0.075578	-3.88889	95	7	5
43	1	64	1	0.357569	0.364133	0.006564	2531	2288	0.00113	0.001151	0.021	14468.8	14343	-0.049074	0.042559	0.091633	2.22222	93.8889	3	3
44	1	69	0	0.342641	0.340223	-0.002418	3547	3804	0.000997	0.001007	0.01	13765.3	14213.9	0.022411	-0.200627	-0.223038	4.44444	94.4444	3	4
45	1	76	0	0.367848	0.35312	-0.014728	4499	4558	0.001142	0.001065	-0.077	15182.4	15112.4	0.074792	-0.045404	-0.120196	-5	98.8889	2	4
46	1	68	1	0.337332	0.337299	-3.3e-05	3832	3873	0.001052	0.001068	0.016	14293.7	14249.4	-0.003857	0.292136	0.295993	13.3333	83.3333	4	2
47	1	66	1	0.373504	0.371939	-0.001565	3791	4178	0.001093	0.001087	-0.006	15127.4	15011.1	-0.090844	0.261432	0.352276	6.11111	91.6667	8	4
48	1	68	0	0.387435	0.356604	-0.030831	3169	3569	0.001035	0.001024	-0.011	14942.9	14863.8	0.111482	0.152329	0.040847	1.66667	93.3333	-1	7

## Sheet: Coding
sex	Sex (1 female)
stim	condition: 1= anodal (active) stimulation
ApoE4	ApoE4 polymorphism (0 = no, 1 = yes)

## Sheet: Tab1_Demographic
id	sex	age	stim	ApoE	ApoE4	GDS	verbal_fluency	BNT	learning	recall	recognition	constructional_praxis_recall	CERAD_total_score		Note. Exact information on education can not be provided, due to the requirement of less than 3 pecific participant identifiers (in this case sex, age and education)
1	1	71	1	ε2/ε3	0	0	24	15	26	10	10	11	96
2	0	69	0	ε2/ε3	0	0	22	15	22	8	9	11	87
3	0	67	0	ε3/ε3	0	1	15	15	24	6	10	11	81
4	1	65	1	ε3/ε3	0	3	24	14	24	9	10	8	89
5	1	70	0	ε3/ε3	0	0	24	15	21	7	10	11	88
6	0	72	0	ε3/ε4	1	0	22	15	22	10	10	11	90
7	1	66	1	ε3/ε3	0	4	20	14	25	7	10	7	83
8	0	66	1	ε3/ε3	0	0	23	15	20	8	10	11	87
9	0	76	1	ε3/ε3	0	1	24	15	19	8	10	11	87
10	0	69	0	ε3/ε3	0	2	18	15	22	7	10	11	83
11	0	75	0	ε2/ε3	0	0	24	15	19	8	10	8	84
12	1	72	1	ε2/ε4	1	2	24	15	20	8	10	8	85
13	0	71	1	ε3/ε4	1	0	24	14	19	5	10	11	83
14	1	67	0	ε2/ε3	0	4	24	15	25	10	10	11	95
15	1	67	0	ε3/ε4	1	2	24	14	24	9	10	11	92
16	1	69	1	ε3/ε3	0	1	24	14	22	9	10	11	90
17	1	71	0	ε3/ε3	0	0	24	15	22	9	10	11	91
18	0	66	1	ε3/ε3	0	0	24	15	18	7	10	10	84
19	1	66	0	ε3/ε4	1	0	22	15	22	8	10	11	88
20	1	66	1	ε2/ε2	0	0	24	15	21	9	10	10	89
21	1	65	1	ε3/ε3	0	2	18	15	25	10	10	11	89
22	1	69	0	ε3/ε3	0	1	22	15	20	6	10	10	83
23	0	73	1	ε2/ε3	0	1	24	15	20	6	10	11	86
24	1	77	0	ε2/ε3	0	1	24	15	24	9	10	11	93
25	1	68	1	ε3/ε3	0	0	24	15	20	9	10	11	89
26	1	71	0	ε3/ε3	0	0	22	15	22	8	10	11	88
27	1	79	1	ε3/ε3	0	0	24	15	26	10	10	11	96
28	0	75	1	ε2/ε4	1	1	23	15	23	10	9	11	91
29	1	66	0	ε3/ε3	0	2	24	15	26	9	10	11	95
30	1	72	0	ε2/ε3	0	2	16	14	20	8	10	10	78
31	1	75	0	ε2/ε3	0	1	18	15	22	8	10	8	81
32	0	71	0	ε3/ε4	1	0	24	15	19	6	10	9	83
33	0	66	0	ε3/ε3	0	1	24	15	19	7	10	10	85
34	0	65	1	ε3/ε3	0	1	34	14	22	7	10	8	95
35	1	71	1	ε3/ε4	1	1	24	15	23	8	9	11	90
36	1	67	1	ε3/ε3	0	1	23	14	23	8	10	11	89
37	0	75	1	ε3/ε4	1	1	24	14	25	10	10	11	94
38	0	65	0	ε3/ε3	0	1	24	15	23	9	10	11	92
39	1	69	0	ε3/ε3	0	1	24	15	26	10	10	11	96
40	1	79	0	ε3/ε4	1	1	24	15	21	10	10	11	91
41	0	68	0	ε3/ε4	1	0	23	14	22	7	10	11	87
42	1	71	0	ε3/ε3	0	2	21	15	20	6	10	8	80
43	1	64	1	ε3/ε4	1	1	24	15	28	10	10	11	98
44	1	69	0	NaN	NaN	1	24	14	22	9	10	10	89
45	1	76	0	NaN	NaN	5	19	14	22	5	10	11	81
46	1	68	1	NaN	NaN	2	21	15	24	9	10	10	89
47	1	66	1	NaN	NaN	2	21	15	24	10	10	11	91
48	1	68	0	NaN	NaN	0	24	15	24	8	9	11	91

## Sheet: Fig2_WMmicrostructure
id	sex	age	stim	fa_pre10	fa_post10	Pre_lMidFG_tractvol_10	Post_lMidFG_tractvol_10
1	1	71	1	0.351878	0.348547	2281	2483
2	0	69	0	0.360705	0.336678	4113	5759
3	0	67	0	NaN	0.355224	NaN	5318
4	1	65	1	0.362139	0.38233	4028	3360
5	1	70	0	0.342587	0.350712	4152	4157
6	0	72	0	0.304786	0.324209	3361	2929
7	1	66	1	0.327266	0.332212	4379	3774
8	0	66	1	0.340473	0.325786	4544	4551
9	0	76	1	0.331003	0.329063	4317	5021
10	0	69	0	0.318526	0.320916	3770	3348
11	0	75	0	0.339814	0.327891	4433	4259
12	1	72	1	0.356962	0.35451	3524	2943
13	0	71	1	0.405764	0.381582	3716	4786
14	1	67	0	0.327398	0.325177	4513	4783
15	1	67	0	0.33785	0.330182	3256	3766
16	1	69	1	0.35027	0.357318	3839	4071
17	1	71	0	0.288821	0.289449	3694	3931
18	0	66	1	0.353668	0.342397	5205	6050
19	1	66	0	0.342676	0.332913	3508	3471
20	1	66	1	0.357549	NaN	4244	NaN
21	1	65	1	0.316442	0.334481	4213	3434
22	1	69	0	0.351662	0.354978	3003	2861
23	0	73	1	0.341536	0.370021	4261	3510
24	1	77	0	0.31596	0.330734	3543	2871
25	1	68	1	0.340103	0.367063	2951	2695
26	1	71	0	0.337766	0.347069	3973	3301
27	1	79	1	0.314726	0.338452	3104	2468
28	0	75	1	0.322311	0.317022	3782	4333
29	1	66	0	0.319898	0.306253	4456	4754
30	1	72	0	0.325993	0.331373	3684	3294
31	1	75	0	0.376321	0.37935	3365	3735
32	0	71	0	0.317699	0.307774	3354	3717
33	0	66	0	0.349988	0.335679	3109	3540
34	0	65	1	0.39258	0.394414	3483	3461
35	1	71	1	0.339549	0.355632	3860	4574
36	1	67	1	0.335082	0.33586	3359	3099
37	0	75	1	0.363146	0.363313	4247	4644
38	0	65	0	0.347754	0.351346	4586	4347
39	1	69	0	0.302846	0.313342	4385	3903
40	1	79	0	0.363461	0.353024	3219	3910
41	0	68	0	0.381801	0.394401	4074	3630
42	1	71	0	0.337191	0.327415	2925	3938
43	1	64	1	0.357569	0.364133	2531	2288
44	1	69	0	0.342641	0.340223	3547	3804
45	1	76	0	0.367848	0.35312	4499	4558
46	1	68	1	0.337332	0.337299	3832	3873
47	1	66	1	0.373504	0.371939	3791	4178
48	1	68	0	0.387435	0.356604	3169	3569

## Sheet: Fig3_GMmicrostructure
id	sex	age	stim	lMidFG_mul_cmfg_add_rmfg_pre	lMidFG_mul_cmfg_add_rmfg_post	gm_vol-rMFG_pre	gm_vol-rMFG_post
1	1	71	1	0.001073	0.001076	13768.8	13826.3
2	0	69	0	0.001122	0.001099	14662.2	14988.4
3	0	67	0	0.000993	0.001015	14961	14675.7
4	1	65	1	0.001089	0.001042	14533.3	14424.3
5	1	70	0	0.00129	0.001044	11806.8	11835
6	0	72	0	0.001091	0.00108	12393.9	12518.2
7	1	66	1	0.001141	0.001101	13525.7	13420.4
8	0	66	1	0.001045	0.000993	12425	12573.7
9	0	76	1	0.001104	0.001143	12094.1	11699.3
10	0	69	0	0.00107	0.001309	14884.7	15589.2
11	0	75	0	0.001112	0.001192	13168.5	13175.7
12	1	72	1	0.000988	0.001047	11873.8	11829.5
13	0	71	1	0.001118	0.000957	15993.9	15922.9
14	1	67	0	0.001097	0.001197	13343.2	13443.4
15	1	67	0	0.001082	0.001039	13243.2	12940.6
16	1	69	1	0.001061	0.001073	13226.6	13462.4
17	1	71	0	0.001143	0.00116	17367.9	17224.1
18	0	66	1	0.001074	0.001229	16316.8	16327.3
19	1	66	0	0.001126	0.00114	13054.1	12954
20	1	66	1	0.001172	NaN	13593.2	13499.8
21	1	65	1	0.001043	0.001012	14226.5	14154.6
22	1	69	0	0.001031	0.001093	13343.5	13159.3
23	0	73	1	0.001123	0.001246	14333.2	14111.9
24	1	77	0	0.001314	0.00111	11622.8	11266.1
25	1	68	1	0.001127	0.001257	13444	14039.9
26	1	71	0	0.001072	0.001159	14942	14806.7
27	1	79	1	0.001189	0.0011	12507.3	12012.9
28	0	75	1	0.001236	0.001451	12380	12770.6
29	1	66	0	0.001142	0.001098	13674.4	13322.9
30	1	72	0	0.001142	0.001212	12606.3	12588.7
31	1	75	0	0.00111	0.000967	13878.3	13754.9
32	0	71	0	0.000991	0.001029	14504	14097.4
33	0	66	0	0.001113	0.00116	15565.8	15056.4
34	0	65	1	0.001019	0.001	14438.4	14414.3
35	1	71	1	0.001068	0.00102	13784.1	13615.5
36	1	67	1	0.001035	0.001006	16441.2	16373.6
37	0	75	1	0.001006	0.001136	13816.1	13706.7
38	0	65	0	0.001035	0.001134	13984.7	13647.9
39	1	69	0	0.001005	0.001093	12885.8	12779
40	1	79	0	0.001029	0.001234	12047.5	12262.6
41	0	68	0	0.001063	0.001088	17732.9	18104.2
42	1	71	0	0.001258	0.001253	13825.1	13701.2
43	1	64	1	0.00113	0.001151	14468.8	14343
44	1	69	0	0.000997	0.001007	13765.3	14213.9
45	1	76	0	0.001142	0.001065	15182.4	15112.4
46	1	68	1	0.001052	0.001068	14293.7	14249.4
47	1	66	1	0.001093	0.001087	15127.4	15011.1
48	1	68	0	0.001035	0.001024	14942.9	14863.8

## Sheet: Fig4_FC
id	sex	age	stim	clusterPre	clusterPost
1	1	71	1	-0.167385	0.158282
2	0	69	0	0.153525	0.102854
3	0	67	0	0.264945	0.052672
4	1	65	1	0.14528	0.18597
5	1	70	0	0.170201	0.323152
6	0	72	0	0.400315	0.447336
7	1	66	1	0.044366	0.187481
8	0	66	1	0.075291	0.233268
9	0	76	1	0.206118	0.223404
10	0	69	0	0.230295	-0.006075
11	0	75	0	0.013039	-0.154721
12	1	72	1	-0.177421	0.14051
13	0	71	1	0.196691	0.360412
14	1	67	0	0.268186	0.127911
15	1	67	0
16	1	69	1	0.131061	0.215644
17	1	71	0	0.072548	0.030619
18	0	66	1	0.151335	0.300034
19	1	66	0	0.29861	0.049082
20	1	66	1	0.140049	0.088173
21	1	65	1	0.303655	0.18482
22	1	69	0	0.282342	0.081643
23	0	73	1	0.374935	0.28791
24	1	77	0	0.044802	0.111583
25	1	68	1	-0.070727	0.120338
26	1	71	0	0.327807	0.105527
27	1	79	1	0.270741	0.320693
28	0	75	1	0.042201	0.253607
29	1	66	0	0.310553	0.389055
30	1	72	0	0.146102	-0.006672
31	1	75	0	0.232712	0.260766
32	0	71	0	0.063904	0.100638
33	0	66	0	0.157773	0.133865
34	0	65	1	0.006289	0.048844
35	1	71	1	0.179081	0.515731
36	1	67	1	0.268741	0.291608
37	0	75	1	0.132362	0.126183
38	0	65	0	0.200814	0.131971
39	1	69	0	0.167247	0.080249
40	1	79	0	0.125494	0.047506
41	0	68	0	0.177379	0.113639
42	1	71	0	0.021694	0.097272
43	1	64	1	-0.049074	0.042559
44	1	69	0	0.022411	-0.200627
45	1	76	0	0.074792	-0.045404
46	1	68	1	-0.003857	0.292136
47	1	66	1	-0.090844	0.261432
48	1	68	0	0.111482	0.152329

## Sheet: Fig5_PrePost
id	stim	diff_POSTMINUSPRE_fa10	lMidFG_mul_cmfg_add_rmfg_postMINUSpre1000	clusterPOSTminusPRE	nback_perccorr_diff_PostPre
1	1	-0.003331	0.003	0.325667	2.22222
2	0	-0.024027	-0.023	-0.050671	3.33333
3	0	NaN	0.022	-0.212273	0
4	1	0.020191	-0.047	0.04069	-1.11111
5	0	0.008125	-0.246	0.152951	0
6	0	0.019423	-0.011	0.047021	1.11111
7	1	0.004946	-0.04	0.143115	17.2222
8	1	-0.014687	-0.052	0.157977	-1.11111
9	1	-0.00194	0.039	0.017286	-0.555556
10	0	0.00239	0.239	-0.23637	4.44444
11	0	-0.011923	0.08	-0.16776	-3.33333
12	1	-0.002452	0.059	0.317931	-1.11111
13	1	-0.024182	-0.161	0.163721	7.77778
14	0	-0.002221	0.1	-0.140275	1.66667
15	0	-0.007668	-0.043	NaN	1.11111
16	1	0.007048	0.012	0.084583	6.66667
17	0	0.000628	0.017	-0.041929	2.22222
18	1	-0.011271	0.155	0.148699	-2.77778
19	0	-0.009763	0.014	-0.249528	-3.33333
20	1	NaN	NaN	-0.051876	-0.555556
21	1	0.018039	-0.031	-0.118835	17.2222
22	0	0.003316	0.062	-0.200699	1.66667
23	1	0.028485	0.123	-0.087025	18.3333
24	0	0.014774	-0.204	0.066781	-6.11111
25	1	0.02696	0.13	0.191065	3.88889
26	0	0.009303	0.087	-0.22228	3.88889
27	1	0.023726	-0.089	0.049952	6.66667
28	1	-0.005289	0.215	0.211406	2.22222
29	0	-0.013645	-0.044	0.078502	-6.66667
30	0	0.00538	0.07	-0.152774	0.555556
31	0	0.003029	-0.143	0.028054	2.22222
32	0	-0.009925	0.038	0.036734	-4.44444
33	0	-0.014309	0.047	-0.023908	2.22222
34	1	0.001834	-0.019	0.042555	2.77778
35	1	0.016083	-0.048	0.33665	2.77778
36	1	0.000778	-0.029	0.022867	6.66667
37	1	0.000167	0.13	-0.006179	NaN
38	0	0.003592	0.099	-0.068843	6.66667
39	0	0.010496	0.088	-0.086998	-2.22222
40	0	-0.010437	0.205	-0.077988	-10.5556
41	0	0.0126	0.025	-0.06374	13.8889
42	0	-0.009776	-0.005	0.075578	-3.88889
43	1	0.006564	0.021	0.091633	2.22222
44	0	-0.002418	0.01	-0.223038	4.44444
45	0	-0.014728	-0.077	-0.120196	-5
46	1	-3.3e-05	0.016	0.295993	13.3333
47	1	-0.001565	-0.006	0.352276	6.11111
48	0	-0.030831	-0.011	0.040847	1.66667

## Sheet: Tab2_QA
id	QA_conn_maxmotion	QA_conn_meanmotion	QA_conn_outlierscans	QA_DTI_trans_pre	QA_DTI_trans_post	QA_DTI_rotation_pre	QA_DTI_rotation_post	QA_aSNR_pre	QA_aSNR_post
1	1.45437	0.269623	7	1.27383	1.30799	0.00376816	0.00497648	18.9	18.1
2	2.71481	0.379853	16	1.32032	1.03874	0.00836003	0.00469477	19.74	17.6
3	0.482241	0.210617	0	1.02777	1.17251	0.00344889	0.00410226	18.83	18.89
4	1.99011	0.133743	7	1.12954	1.20418	0.0035473	0.00656354	18.17	22.21
5	1.91763	0.351393	4	1.08172	1.09636	0.00493553	0.00422407	19	19.19
6	0.914376	0.154139	10	1.28476	1.2807	0.00664877	0.00492901	17.15	16.21
7	1.53314	0.212223	9	1.24993	1.29155	0.00415334	0.00355809	23.16	21.93
8	0.935205	0.287211	4	1.25299	1.21979	0.00353503	0.00387155	22.77	20.77
9	0.400251	0.110968	0	1.07175	1.16985	0.00321447	0.00582162	17.19	17.63
10	0.359243	0.150779	2	1.07841	1.33789	0.00479822	0.00607569	18.47	18.38
11	0.898644	0.151304	2	1.19144	1.22394	0.00316542	0.00431316	25.45	25.51
12	0.640032	0.3368	0	1.12598	1.16536	0.00326676	0.00330875	18.48	18.8
13	1.53406	0.205973	21	1.04401	1.02262	0.00357661	0.00377362	27.05	26.5
14	0.815267	0.429182	0	1.19302	1.11093	0.00306035	0.00394769	24.14	25.03
15	1.53804	0.433336	147	1.03587	1.03204	0.00309805	0.00424352	18.77	18.2
16	0.777656	0.297566	3	1.27393	1.34613	0.00240323	0.00434328	22.31	22.4
17	0.780734	0.177832	0	1.36343	1.43621	0.00303538	0.0050423	23.05	24.11
18	1.15136	0.219798	5	1.23369	1.07705	0.00453038	0.00451937	17.06	16.51
19	0.400943	0.168701	2	1.33863	1.30905	0.00481911	0.00382395	23.34	22.62
20	0.838657	0.401426	0	1.22004	1.11454	0.00305068	0.00272531	17.49	17.83
21	2.4294	0.321619	25	1.04676	1.26411	0.00277497	0.00422649	24.79	25.26
22	1.15232	0.183943	17	1.18502	1.31075	0.00454177	0.00336112	25.32	24.48
23	0.959394	0.250552	5	1.1947	1.02944	0.00484458	0.00587441	23.32	23.16
24	0.542937	0.208262	0	1.10166	1.21633	0.00370805	0.0041016	12.77	12.68
25	0.807556	0.264166	0	1.32195	1.13507	0.00439274	0.00347345	20.44	19.34
26	0.504309	0.206619	0	1.19738	1.0867	0.00352212	0.00312695	17.54	17.04
27	0.809614	0.151395	0	1.19196	1.38915	0.00400871	0.00484705	19.05	18.92
28	1.59464	0.308768	25	0.986077	1.33371	0.00363164	0.00313213	19.75	19.46
29	2.12111	0.248142	3	1.16112	1.26379	0.00435275	0.0051252	19.83	22.51
30	0.702192	0.357294	0	1.34465	1.27457	0.00520211	0.00468308	19.5	18.64
31	0.67775	0.232432	0	1.15137	1.17681	0.00353774	0.00466097	23.13	21.82
32	0.854225	0.205204	0	1.08206	1.13788	0.00336898	0.00378292	21.1	19.79
33	0.675207	0.198469	4	1.17378	1.25019	0.00303908	0.00324989	23.39	22.71
34	0.625976	0.158177	10	1.10034	1.08706	0.00218774	0.00257648	21.85	21.34
35	0.453297	0.186891	5	1.22469	1.11201	0.00380656	0.00417698	20.93	20.88
36	0.428556	0.125972	0	1.24232	1.24615	0.00368725	0.00350145	18.68	19.08
37	0.834782	0.182713	0	1.17627	1.04983	0.00227445	0.00276122	20.46	21.58
38	1.27874	0.209581	7	1.18268	1.28177	0.00397112	0.00604429	19.43	18.34
39	0.553766	0.243552	0	1.18804	1.10124	0.00384099	0.00507906	24.11	24.71
40	1.71929	0.24267	10	1.01116	1.02188	0.00465162	0.00311989	20.75	20.09
41	0.656041	0.218311	0	1.1685	1.00217	0.00296409	0.00509269	18.73	19.82
42	0.71443	0.254627	0	1.27679	1.13041	0.00355477	0.00363246	22.33	20.26
43	0.912926	0.380727	2	1.30483	1.1772	0.00610811	0.00389745	21.01	21.04
44	0.637254	0.162649	0	1.3097	1.30397	0.00406549	0.0048039	24.71	23.58
45	0.582441	0.170063	0	1.4181	1.2314	0.0043859	0.00474166	15.29	15.02
46	0.688661	0.252948	0	1.38024	1.17772	0.00435883	0.00420066	23.61	23.82
47	0.479353	0.193498	0	1.12071	1.18424	0.00454878	0.00320388	17.85	18.84
48	0.623473	0.20641	0	1.27335	1.37662	0.00449063	0.00457755	20.2	18.78

## Sheet: Suppl_Tab1_AE
ID	stim	itching	pain	burn	heat	taste	fatigue	others	period	sum_ae
1	1	0	0	1	0	0	0	1	9	2
2	0	0	0	1	0	1	0	0	9	2
3	0	0	0	0	0	0	0	0	9	0
4	1	0	0	0	0	0	0	0	9	0
5	0	0	0	0	0	0	0	0	9	0
6	0	0	0	0	0	0	0	0	9	0
7	1	1	0	1	0	0	1	0	9	3
8	1	0	0	1	0	0	0	0	9	1
9	1	1	0	0	0	0	0	0	9	1
10	0	0	0	0	0	0	0	0	9	0
11	0	1	0	0	0	0	0	0	9	1
12	1	0	0	0	0	0	0	0	9	0
13	1	0	0	0	0	0	0	0	9	0
14	0	0	0	0	0	0	0	0	9	0
15	0	0	0	0	0	0	0	0	9	0
16	1	0	0	0	0	0	0	0	9	0
17	0	0	0	0	0	0	0	0	9	0
18	1	0	0	0	0	0	0	0	9	0
19	0	0	0	0	0	0	1	0	9	1
20	1	0	0	0	0	0	0	0	9	0
21	1	0	0	0	0	0	0	0	9	0
22	0	1	0	0	0	0	0	2	9	3
23	1	0	0	0	0	0	0	0	9	0
24	0	0	0	0	0	0	0	0	9	0
25	1	0	0	0	0	0	0	0	9	0
26	0	0	0	0	0	0	0	0	9	0
27	1	0	0	0	0	0	0	0	9	0
28	1	0	0	0	0	0	0	0	9	0
29	0	0	0	0	0	0	0	0	9	0
30	0	0	0	0	0	0	0	1	9	1
31	0	0	3	1	0	0	0	0	9	4
32	0	0	0	0	0	0	0	0	9	0
33	0	0	0	0	0	0	0	0	9	0
34	1	1	0	0	0	0	0	0	9	1
35	1	1	0	0	0	0	0	0	9	1
36	1	0	0	0	0	0	0	0	9	0
37	1	0	0	0	0	0	0	0	9	0
38	0	0	0	0	0	0	0	0	9	0
39	0	0	0	0	0	0	0	0	9	0
40	0	1	0	0	0	0	0	0	9	1
41	0	0	0	0	0	0	0	0	9	0
42	0	0	0	0	0	0	0	0	9	0
43	1	0	0	0	0	0	0	0	9	0
44	0	0	0	0	0	0	0	0	9	0
45	0	0	0	0	0	0	0	0	9	0
46	1	0	0	0	0	0	0	0	9	0
47	1	0	0	1	0	0	0	0	8	1
48	0	0	0	1	0	0	0	0	9	1

## Sheet: Suppl_Tab2_BI
ID	stim	opinion
1	1	3
2	0	1
3	0	3
4	1	1
5	0	1
6	0	1
7	1	1
8	1	1
9	1	1
10	0	3
11	0	1
12	1	2
13	1	1
14	0	3
15	0	3
16	1	3
17	0	2
18	1	3
19	0	2
20	1	1
21	1	1
22	0	1
23	1	1
24	0	2
25	1	1
26	0	1
27	1	2
28	1	1
29	0	1
30	0	3
31	0	1
32	0	3
33	0	3
34	1	1
35	1	3
36	1	1
37	1	2
38	0	1
39	0	3
40	0	3
41	0	1
42	0	3
43	1	1
44	0	3
45	0	3
46	1	1
47	1	3
48	0	3
TS3-OG-078		1
TS3-OG-082
TS3-OG-082		3
TS3-OG-078		1
TS3-OG-082		3
TS3-OG-091
TS3-OG-091
TS3-OG-091		3
TS3-OG-009
TS3-OG-009
TS3-OG-009		3
TS3-OG-166
TS3-OG-166
TS3-OG-166
TS3-OG-196
TS3-OG-196
TS3-OG-196

[truncated: 4 more sheets: Suppl_Fig1_TBSS, Suppl_Fig3_TRACULA, Suppl_Table4_LR, Suppl_Fig4_Pre]
